# Supplementary material for: Gut mutualists can persist in host populations despite low fidelity of vertical transmission
Source: Evol Hum Sci. 2022 Sep 2;4:e41. doi: 10.1017/ehs.2022.38 (PMC10426022; doi:10.1017/ehs.2022.38)
Supplement: Supplementary file 1 [file S2513843X2200038Xsup001.zip]

Archive with 4 entries (3 files):
- S2513843X2200038Xsup001/Supplementary_material.aux
- S2513843X2200038Xsup001/Supplementary_material.pdf
- S2513843X2200038Xsup001/Supplementary_material.tex
- S2513843X2200038Xsup001/
