# Supplementary material for: Gut mutualists can persist in host populations despite low fidelity of vertical transmission
Source: Evol Hum Sci. 2022 Sep 2;4:e41. doi: 10.1017/ehs.2022.38 (PMC10426022; doi:10.1017/ehs.2022.38)
Supplement: Supplementary file 1 [file S2513843X2200038Xsup001.zip › S2513843X2200038Xsup001/Supplementary_material.aux]

\relax 
\providecommand\tcolorbox@label[2]{}
\@writefile{toc}{\contentsline {section}{\numberline {1}Stability analysis}{1}}
\@writefile{toc}{\contentsline {subsection}{\numberline {1.1}Basic model without cultural transmission}{1}}
\@writefile{toc}{\contentsline {subsubsection}{\numberline {1.1.1}Equilibrium 1}{1}}
\@writefile{toc}{\contentsline {subsubsection}{\numberline {1.1.2}Equilibrium 2}{3}}
\@writefile{toc}{\contentsline {subsubsection}{\numberline {1.1.3}Equilibrium 3}{5}}
\@writefile{toc}{\contentsline {subsection}{\numberline {1.2}Model with cultural transmission}{6}}
\@writefile{toc}{\contentsline {subsubsection}{\numberline {1.2.1}Equilibrium 1}{6}}
\@writefile{toc}{\contentsline {subsubsection}{\numberline {1.2.2}Equilibrium 2}{7}}
\@writefile{toc}{\contentsline {section}{\numberline {2}Supplementary figures}{8}}
\@writefile{lof}{\contentsline {figure}{\numberline {S1}{\ignorespaces Proportions of microbiota types over time in the simple model using $\lambda =0.1$ and $\lambda =0.3$. Other parameters are set at baseline values. Initial conditions are set at 0.5 (equal proportion of host and microbiota types). The mutualists in the population ($M_y$ and $M_x$) and the environment $E_m$ are extinct under a more leaky vertical transmission ($\lambda =0.3$).}}{8}}
\newlabel{fig:longitudinalDynamics}{{S1}{8}}
\@writefile{lof}{\contentsline {figure}{\numberline {S2}{\ignorespaces Proportions of microbiota types over time in the model with cultural transmission using $\lambda =0.1$ and $\lambda =0.3$. Other parameters are set at baseline values. Initial conditions are set at 0.25 (equal proportion of host and microbiota types). The mutualists in the population ($M_y$ and $M_x$) and the environment $E_m$ are extinct under a more leaky vertical transmission ($\lambda =0.3$).}}{9}}
\newlabel{fig:longitudinalDynamics_2hosts}{{S2}{9}}
\@writefile{toc}{\contentsline {section}{\numberline {3}Supplementary table}{9}}
\@writefile{lot}{\contentsline {table}{\numberline {S1}{\ignorespaces Non-negative equilibria and the conditions for stability}}{9}}
\newlabel{table:equilibria_perfect_vertical_transmission}{{S1}{9}}
